# Supplementary material for: 3D printed protein-based robotic structures actuated by molecular motor assemblies
Source: Nat Mater. 2022 May 26;21(6):703–9. doi: 10.1038/s41563-022-01258-6 (PMC9156402; doi:10.1038/s41563-022-01258-6)
Supplement: Supplementary file 11 — Statistical source data. [file 41563_2022_1258_MOESM11_ESM.xlsx]

## Sheet: Fig. 2c
d=5um								N=10
N2	N4	N6	N10	N12	N14	N16	N20	d5	d8	d10	d12
40097.3	23312.4	14699.9	12459.7	8473.07	8541.05	9361.61	6960.11	9573.58	8019.36	3984.48	3031.79
45421.4	19725.7	15581.1	11660.1	9694.4	4061.59	8564.94	4506.26	10668.6	5214.66	4815.08	2806.91
51417.3	17016.9	14012.3	9778.81	10983.2	8563.05	9389.9	7855.87	9472.22	5291.66	6214.97	4572.35
46101.4	20335.5	15759.8	16004.3	10036.7	10319.2	10751.7	7578.05	12459.7	7739.41	5776.07	3879.4
--	21871.7	17250.1	13992.4	8223.96	8684.44	9718.99	8012.2	11660.1	6407.46	5898.32	4216.08
--	19371.3	17520.7	11731.2	8974.19	10368.4	9381.57	7249.23	9778.81	5082.11	5536.74	4237.46
--	--	16117.8	14890.1	10143.2	13390.2	--	--	16004.3	6477.41	6708.59	4496.99
--	--	--	--	--	9857.76	--	--	13992.4	5065.33	6638.51	4695.2
--	--	--	--	--	--	--	--	11731.2	--	--	--

## Sheet: Fig. 2f
	160pN/um		107pN/um		80pN/um		30pN/um
	Height Z(um)	Deflection(um)	Height Z(um)	Deflection(um)	Height Z(um)	Deflection(um)	Height Z(um)	Deflection(um)
	1.6	-0.100337	1.6	-0.162693	1.6	-0.0846055	1.6	-0.163582
	2.4	-0.163724	2.4	-0.122846	2.4	-0.116343	2.4	-0.131017
	3.2	-0.0967774	3.2	-0.144617	3.2	-0.0413775	3.2	-0.0679293
	4	-0.129922	4	-0.0777219	4	-0.025389	4	-0.030689
	4.8	-0.0131109	4.8	-0.0431074	4.8	0.01242	4.8	0.0332335
	5.6	-0.00618489	5.6	0.0439544	5.6	0.0724823	5.6	0.172156
	6.4	0.150355	6.4	0.115973	6.4	0.244533	6.4	0.27377
	7.2	0.240422	7.2	0.200798	7.2	0.402424	7.2	0.456543
	8	0.331388	8	0.330987	8	0.496256	8	0.626553
	8.8	0.453912	8.8	0.416267	8.8	0.613001	8.8	0.734428
	9.6	0.603683	9.6	0.541626	9.6	0.7606	9.6	1.01003
	10.4	0.663409	10.4	0.777486	10.4	0.901826	10.4	1.22315
	11.2	0.851028	11.2	0.861264	11.25	1.10416	11.2	1.45626
	12	0.869894	12	0.869894	12	1.3206	12	1.82448
	12.8	1.03858	12.8	1.00715	12.8	1.49611	12.8	2.06949
	13.6	1.11491	13.6	1.13273	13.6	1.66585	13.6	2.35662
	14.4	1.2653	14.4	1.3539	14.4	1.77529	14.4	2.74187
	15.2	1.40183	15.2	1.44101	15.2	2.03011	15.2	3.10227
	16	1.52546	16	1.50191	16	2.27063	16	3.39862
	16.8	1.70281	16.8	1.69989	16.8	2.41611	17.6	4.09149
	17.6	1.78065	17.6	1.97553	17.6	2.72068
	18.4	1.87447	18.4	2.08775	18.4	2.92156
	19.2	2.00899	19.2	2.25764	19.2	3.05779
			20	2.25912

## Sheet: Fig. 2g
forces_theory_combined_model			forces_theory_density_dependence			Experiment data_box chart
#spring const [pN/mu m]	final force per pillar [pN]		#spring const [pN/mu m]	final force per pillar [pN]		#spring const [pN/mu m]	young's modulus(kPa)	Force(pN)
20	109.684		22	85.8629		30.1672	57.064	124	94	109	122	91	73	107	114	121	123	133	108	137	117	91	95	121	103	102	122	97	89	118	105	100	123	121	121	135	146
25	134.852		23	89.6543		51.8639	65.78	64	77	73	90	62	24	81	87	98	116	79	77	97	110	12	79	96	104	123	100	94	86	104	83	53	59	131	105	131	129
30	143.188		24	93.4351		62.9365	89.078	14	34	93	78	102	124	139	62	115	104	57	41	97	96	19	4	90	99	118	139	11	44	111	59	33	88	125	123	136	142
35	140.467		25	97.205		79.9325	101.38	150	144	153	143	177	42	160	165	168	174	143	106	129	163	71	53	171	129	185	152	95	87	91	117	91	57	157	143	170	175
40	137.841		26	100.964		90.4263	119.37	95	87	91	117	91	57	157	143	170	175	85	108	94	110	141	50	112	144	129	154	104	109	116	131	23	117	149	157	167	194
45	135.857		27	104.712		66.8429	121.021	39	42	114	52	105	75	90	198	191	217	10	23	51	70	81	102	95	89	148	111	15	10	78	46	114	98	144	105	152	94
50	134.34		28	108.448		109.118	141.368	42	26	97	64	11	38	127	100	174	159	35	22	73	53	29	12	73	119	111	125	71	102	123	151	181	36	189	173	229	174
55	133.14		29	112.173		124.103	141.935	72	40	108	55	102	124	151	178	251	208	81	15	47	9	4	40	103	139	186	148	37	3	47	36	131	71	149	117	195	146
60	132.173		30	115.887		114.778	167.762	9	39	45	31	38	60	122	189	176	229	8	44	53	67	2	6	148	99	198	179	-1	-1	-1	-1	-1	-1	-1	-1	-1	-1
65	131.376		31	119.588		174.892	197.718	6	98	5	53	17	62	274	124	281	259	35	27	54	50	125	121	136	116	205	188	25	44	107	36	66	9	170	173	236	243
70	130.706		32	123.278		113.561	201.31	117	149	160	219	109	202	222	214	311	243	163	75	152	157	127	100	137	92	180	148	59	115	110	51	20	28	185	86	163	149
75	130.136		33	126.956		145.82	222.06	99	110	151	149	18	34	126	117	213	208	68	15	154	16	41	36	149	25	96	0	62	89	106	131	192	149	144	204	214	149
80	129.644		34	130.621
85	129.216		35	134.274
90	128.839		36	137.915
95	128.505		37	141.542
100	128.207		38	145.157
105	127.94		39	148.758
110	127.698		40	152.346
115	127.479		41	155.921
120	127.279		42	159.481
125	127.096		43	163.028
130	126.927		44	166.56
135	126.773		45	170.078
140	126.629		46	173.581
145	126.496		47	177.069
150	126.372		48	180.543
155	126.257		49	184
160	126.149		50	187.442
165	126.048		51	190.869
170	125.953		52	194.279
175	125.863		53	197.672
180	125.779		54	201.049
185	125.699		55	204.409
190	125.624		56	207.751
195	125.553		57	211.076
200	125.486		58	214.383
205	125.422		59	217.672
210	125.361		60	220.943
215	125.302		61	224.194
220	125.247		62	227.426
225	125.194		63	230.639
			64	233.831
			65	237.004
			66	240.155
			67	243.286
			68	246.395
			69	249.482
			70	252.547
			71	255.589
			72	258.608
			73	261.603
			74	264.574
			75	267.521
			76	270.442
			77	273.338
			78	276.207
			79	279.05
			80	281.865
			81	284.653
			82	287.412
			83	290.141
			84	292.84
			85	295.511
			86	298.149
			87	300.758
			88	303.333
			89	305.874
			90	308.382
			91	310.855
			92	313.288
			93	315.693
			94	318.057
			95	320.383
			96	322.669
			97	324.918
			98	327.123
			99	329.289
			100	331.412
			101	333.49
			102	335.518
			103	337.51
			104	339.455
			105	341.349
			106	343.193
			107	344.988
			108	346.733
			109	348.425
			110	350.07
			111	351.637
			112	353.17
			113	354.641
			114	356.053
			115	357.406
			116	358.698
			117	359.929
			118	361.097
			119	362.2
			120	363.237
			121	364.208
			122	365.112
			123	365.945
			124	366.713
			125	367.411
			126	368.04
			127	368.597
			128	369.084
			129	369.499
			130	369.842
			131	370.114
			132	370.314
			133	370.444
			134	370.503
			135	370.491
			136	370.411
			137	370.264
			138	370.048
			139	369.768
			140	369.464
			141	369.021
			142	368.557
			143	368.036
			144	367.462
			145	366.835
			146	366.158
			147	365.443
			148	364.677
			149	363.87
			150	363.026
			151	362.146
			152	361.235
			153	360.294
			154	359.327
			155	358.337
			156	357.325
			157	356.296
			158	355.25
			159	354.192
			160	353.122
			161	352.044
			162	350.958
			163	349.868
			164	348.774
			165	347.679
			166	346.584
			167	345.491
			168	344.4
			169	343.313
			170	342.231
			171	341.154
			172	340.085
			173	339.023
			174	337.969
			175	336.925
			176	335.889
			177	334.864
			178	333.849
			179	332.845
			180	331.852
			181	330.87
			182	329.899
			183	328.94
			184	327.993
			185	327.058
			186	326.135
			187	325.224
			188	324.324
			189	323.437
			190	322.562
			191	321.698
			192	320.847
			193	320.007
			194	319.179
			195	318.363
			196	317.558
			197	316.764
			198	315.982
			199	315.211
			200	314.45
			201	313.701
			202	312.962
			203	312.234
			204	311.516
			205	310.808
			206	310.111
			207	309.423
			208	308.745
			209	308.077
			210	307.418
			211	306.768
			212	306.128
			213	305.496
			214	304.873
			215	304.259
			216	303.654
			217	303.057
			218	302.468
			219	301.892
			220	301.319
			221	300.753
			222	300.195
			223	299.644
			224	299.101
			225	298.565
			226	298.036
			227	297.514
			228	296.999
			229	296.491

## Sheet: Fig. 2i
	Experiment							Theory
	time(min)	velocity(um/s)	stdev	displacement(um)	stdev			time(min)	velocity(um/s)	displacement(um)
	0	0.000633861	0.00094703	0.00194	0.00148			0.5	0.00471	0.2
	0.5	0.01083	0.00518	0.11037	0.06029			0.50034	0.00471	0.2001
	1	0.04047	0.00765	0.6516	0.31175			0.50069	0.00472	0.20019
	1.5	0.04787	0.00838	2.5388	0.44526			0.50137	0.00472	0.20039
	2	0.02257	0.00974	3.52373	0.66347			0.50206	0.00473	0.20058
	2.5	0.00499	0.00963	3.89273	0.69307			0.50274	0.00473	0.20078
	3	-0.00158	velocity(um/s)	3.8234	0.73726			0.50357	0.00474	0.20101
	3.5	-0.00065208	0.01763	3.77514	0.47129			0.50439	0.00475	0.20125
								0.50522	0.00476	0.20148
								0.50605	0.00477	0.20172
								0.50688	0.00478	0.20196
								0.50771	0.00479	0.2022
								0.50855	0.0048	0.20244
								0.50938	0.00481	0.20268
								0.51022	0.00482	0.20292
								0.51105	0.00483	0.20316
								0.51189	0.00484	0.2034
								0.51272	0.00485	0.20364
								0.51352	0.00486	0.20388
								0.51431	0.00487	0.20411
								0.51511	0.00488	0.20434
								0.51552	0.00489	0.20446
								0.51967	0.00494	0.20569
								0.52382	0.00499	0.20692
								0.52797	0.00505	0.20817
								0.56015	0.00551	0.21837
								0.59233	0.00604	0.22954
								0.62451	0.00666	0.24185
								0.65669	0.0074	0.25547
								0.68887	0.00826	0.27065
								0.71558	0.0091	0.28461
								0.74229	0.01008	0.30003
								0.769	0.0112	0.31714
								0.81665	0.01367	0.35263
								0.8643	0.01688	0.39616
								0.90316	0.02014	0.43922
								0.94202	0.02407	0.49066
								0.98088	0.02875	0.55213
								1.01174	0.03297	0.60918
								1.04259	0.03759	0.67442
								1.07344	0.04255	0.74853
								1.1043	0.04765	0.83194
								1.13515	0.05264	0.9247
								1.166	0.05725	1.02638
								1.19685	0.06123	1.13604
								1.23298	0.06478	1.27264
								1.26267	0.06663	1.3897
								1.29235	0.06744	1.50917
								1.32204	0.06726	1.62925
								1.35173	0.06614	1.74818
								1.39187	0.06343	1.90461
								1.43202	0.05984	2.05347
								1.47217	0.05589	2.19318
								1.50364	0.05277	2.29587
								1.5351	0.04972	2.39267
								1.56657	0.04682	2.48382
								1.59804	0.04406	2.56961
								1.63423	0.04112	2.66213
								1.67043	0.03833	2.74846
								1.70662	0.03574	2.82899
								1.74757	0.03302	2.91359
								1.78852	0.03049	2.99174
								1.82947	0.02815	3.06388
								1.87042	0.02596	3.13044
								1.91137	0.02393	3.19182
								1.95232	0.02205	3.24841
								2.03423	0.01873	3.34843
								2.10077	0.0164	3.41838
								2.16732	0.01439	3.47971
								2.23387	0.01264	3.53355
								2.30042	0.01114	3.58093
								2.36697	0.00982	3.62268
								2.37662	0.00966	3.62832
								2.38627	0.00949	3.63386
								2.39593	0.00933	3.63932
								2.40558	0.00917	3.64467
								2.42489	0.00885	3.65511
								2.44419	0.00855	3.66519
								2.4635	0.00826	3.67492
								2.48281	0.00799	3.68433
								2.52914	0.00737	3.70565
								2.57547	0.00681	3.72534
								2.62181	0.0063	3.74353
								2.66814	0.00583	3.76038
								2.74355	0.00517	3.78522
								2.81897	0.00459	3.80725
								2.89438	0.00409	3.82685
								2.9698	0.00366	3.84435
								3.08711	0.00309	3.86798
								3.20443	0.00262	3.88796
								3.32174	0.00223	3.90495
								3.43905	0.00191	3.91947
								3.5983	0.00155	3.9359
								3.75754	0.00127	3.94929
								3.91679	0.00104	3.96026
								4	0.000942448	3.96521

## Sheet: Fig. 2j
Experiments					Theory
spring constant [1.e-3 nN/um]	velocity(um/s)	stdev			#spring const [pN/mu m]	peak velocity discrete [um/s]
202.457	0.00391	0.00203			20	0.06742
229.883	0.00736	0.00494			25	0.05565
163.347	0.00573	0.00397			30	0.05162
148.555	0.00734	0.00536			35	0.0446
136.455	0.00915	0.00711			40	0.03818
95.599	0.02073	0.00766			45	0.03227
199.46	0.00568	0.00247			50	0.03107
152.14	0.00555	0.00398			55	0.03012
143.105	0.00842	0.00676			60	0.02819
125.519	0.01157	0.00789			65	0.02702
79.6121	0.01186	0.00579			70	0.02829
70.5529	0.02933	0.01577			75	0.02896
102.696	0.00494	0.00318			80	0.02912
91.4388	0.00764	0.00399			85	0.02906
106.863	0.009	0.00769			90	0.0288
90.05	0.009	0.00557			95	0.0285
57.5211	0.014	0.00523			100	0.02797
48.8523	0.03478	0.01354			105	0.0276
86.9277	0.00618	0.00291			110	0.02662
61.289	0.008	0.00274			115	0.02624
52.2581	0.01075	0.00696			120	0.02561
27.1587	0.02896	0.00491			125	0.02492
22.3806	0.03259	0.00559			130	0.02469
16.1733	0.05212	0.01081			135	0.02399
69.0983	0.00904	0.00579			140	0.0231
47.4227	0.01972	0.01313			145	0.02265
22.9081	0.02622	0.00734			150	0.02233
12.6901	0.03831	0.00816			155	0.02165
10.6889	0.0502	0.00936			160	0.02138
31.3363	0.02164	0.00562			165	0.02106
13.1035	0.04286	0.00873			170	0.02028
6.75894	0.04856	0.02288			175	0.02013
7.99879	0.06381	0.02897			180	0.01982
					185	0.0192
					190	0.01863
					195	0.0181
					200	0.0178
					205	0.01735
					210	0.01746
					215	0.01716
					220	0.01657
					225	0.01621
