# Supplementary material for: 3D printed protein-based robotic structures actuated by molecular motor assemblies
Source: Nat Mater. 2022 May 26;21(6):703–9. doi: 10.1038/s41563-022-01258-6 (PMC9156402; doi:10.1038/s41563-022-01258-6)
Supplement: Supplementary file 12 — Statistical source data. [file 41563_2022_1258_MOESM12_ESM.xlsx]

## Sheet: Fig. 3d
	Young's modulus(kPa)	Max displacement(um)	reversible degree
	251.587	0.7	1
	243.65	1.7	0.58824
	222.059	3	0.53333
	197.718	3.9	0.64103
	236.067	2	0.7
	121.021	3.9	0.4359
	189.116	3.4	0.70588
	141.368	3.8	0.63158
	89.078	4.9	0.36735
	197.202	4.2	0.59524
	119.37	4.1	0.5122
	65.78	5.6	0.25
	190.294	3.2	0.5
	146.414	4.1	0.73171
	101.38	5.2	0.32692
	57.064	5.5	0.2

## Sheet: Fig. 3c
	time(min)	Distance(um)
	0	10.38
	2	10.03
	4	7.61
	6	6.23
	8	8.31
	10	8.99
	12	9
	14	9
	16	8.99
	18	8.99
	20	9
	22	8.99
	24	8.65
	26	8
	28	7.95
	30	7.27
	32	7.26
	34	6.57
