# Supplementary material for: 3D printed protein-based robotic structures actuated by molecular motor assemblies
Source: Nat Mater. 2022 May 26;21(6):703–9. doi: 10.1038/s41563-022-01258-6 (PMC9156402; doi:10.1038/s41563-022-01258-6)
Supplement: Supplementary file 13 — Statistical source data. [file 41563_2022_1258_MOESM13_ESM.xlsx]

## Sheet: ED.Fig 2c
		scan speeds (µm/s)
		30k	25k	20k	15k	10k	5k
laser powers (mW)	50	190.294	197.202	214.689	236.067	246.997	251.587
	45	146.414	165.214	189.116	209.104	229.225	243.65
	40	101.38	119.37	141.368	167.762	197.718	222.059
	35	57.064	65.78	89.078	121.021	141.935	201.312
	30	13.588	25.694	38.863	70.155	109.823	160.02
	25	--	1.585	4.126	15.537	50.222	102.777

## Sheet: ED.Fig 2e
	Nomalized vertical deflection retract	50mW	Nomalized vertical deflection retract	45mW	Nomalized vertical deflection retract	40mW	Nomalized vertical deflection retract	35mW	Nomalized vertical deflection retract	30mW
	1	0.05092	1	0.04732	1	0.0563	1	0.07038	1	0.06165
	0.99716	0.05795	0.99722	0.07258	0.9972	0.07834	0.99713	0.07985	0.99708	0.04807
	0.99427	0.05548	0.99459	0.13726	0.99453	0.13468	0.99419	0.06938	0.9942	0.04692
	0.99169	0.12768	0.99116	0	0.99114	0	0.99129	0.0731	0.99163	0.13341
	0.98827	0	0.98875	0.12217	0.98879	0.14704	0.9886	0.13435	0.98826	0
	0.9859	0.1245	0.98569	0.0818	0.98576	0.11036	0.98519	0	0.98589	0.14336
	0.98289	0.09796	0.98277	0.07624	0.98273	0.07777	0.98285	0.15969	0.98282	0.09377
	0.97984	0.0618	0.97996	0.10002	0.97996	0.11252	0.97967	0.09099	0.97983	0.07026
	0.97713	0.10926	0.97697	0.08075	0.97692	0.07926	0.9767	0.08286	0.97703	0.09826
	0.97401	0.0575	0.97404	0.07928	0.97404	0.08904	0.97389	0.11779	0.97405	0.08069
	0.97122	0.08848	0.97102	0.0524	0.97097	0.05023	0.97084	0.08814	0.97111	0.07235
	0.96812	0.04471	0.96818	0.0758	0.96818	0.08481	0.96791	0.0941	0.96817	0.06496
	0.96533	0.07716	0.96518	0.05669	0.96518	0.06733	0.96481	0.05405	0.96526	0.07139
	0.96235	0.06505	0.96227	0.06384	0.96223	0.06429	0.96199	0.09052	0.9623	0.06202
	0.95943	0.06736	0.95935	0.06908	0.95943	0.10168	0.95891	0.05797	0.95936	0.06084
	0.95654	0.08062	0.9564	0.0669	0.95639	0.07514	0.95605	0.08867	0.95653	0.08914
	0.95356	0.07154	0.95354	0.08894	0.95347	0.0839	0.95312	0.09994	0.95355	0.079
	0.95069	0.08907	0.9505	0.06746	0.95055	0.09216	0.95009	0.08448	0.95063	0.08612
	0.94767	0.07313	0.94769	0.10421	0.94761	0.09741	0.94717	0.10101	0.94761	0.06716
	0.94481	0.09564	0.94456	0.06372	0.94458	0.07948	0.94415	0.09349	0.94475	0.0935
	0.94169	0.05812	0.94167	0.08234	0.94165	0.08866	0.94123	0.11119	0.94162	0.04712
	0.93878	0.07102	0.93863	0.06543	0.93872	0.10105	0.93804	0.05864	0.93881	0.09076
	0.93584	0.07838	0.93565	0.06422	0.93561	0.06376	0.93522	0.10763	0.93579	0.07594
	0.93285	0.07471	0.93274	0.08156	0.93267	0.0758	0.93215	0.09127	0.93278	0.06614
	0.92985	0.06882	0.92971	0.07013	0.92975	0.09298	0.9291	0.07685	0.9298	0.06779
	0.92687	0.07161	0.92682	0.09481	0.92675	0.09104	0.92614	0.09382	0.92682	0.06723
	0.92393	0.08116	0.92367	0.05514	0.92381	0.10292	0.92306	0.07639	0.92385	0.07329
	0.92084	0.05732	0.92082	0.09342	0.9207	0.07355	0.92008	0.08585	0.92085	0.07054
	0.91796	0.08722	0.91771	0.06479	0.91776	0.09055	0.91707	0.09072	0.91791	0.08614
	0.91492	0.07641	0.91477	0.08298	0.91471	0.08045	0.91405	0.09521	0.91482	0.06182
	0.91191	0.07699	0.91171	0.07014	0.91178	0.10145	0.91097	0.08364	0.91182	0.06431
	0.9089	0.07548	0.90869	0.06832	0.90865	0.07011	0.90793	0.08404	0.90891	0.09
	0.90585	0.06676	0.90563	0.05921	0.90565	0.07628	0.90493	0.09436	0.90583	0.07342
	0.90282	0.06442	0.90265	0.06866	0.90267	0.08759	0.90183	0.08013	0.90279	0.0661
	0.8998	0.06633	0.89965	0.07742	0.89965	0.091	0.89875	0.07322	0.8998	0.07724
	0.89684	0.08083	0.89652	0.05222	0.89659	0.08176	0.89572	0.07955	0.89672	0.06193
	0.89377	0.07055	0.89359	0.0787	0.89354	0.07803	0.89268	0.08566	0.89374	0.07654
	0.89081	0.08899	0.89056	0.0804	0.89059	0.10186	0.8896	0.0815	0.89074	0.0858
	0.8877	0.07387	0.88749	0.07408	0.88741	0.06873	0.88656	0.09066	0.88764	0.07026
	0.88469	0.08187	0.88443	0.07184	0.88448	0.09838	0.88353	0.10377	0.88464	0.08305
	0.88157	0.06498	0.8814	0.0789	0.88138	0.08583	0.88038	0.08421	0.88161	0.08629
	0.87861	0.08748	0.87834	0.07632	0.87836	0.09696	0.87731	0.08672	0.87849	0.06844
	0.87555	0.08465	0.87526	0.07203	0.87525	0.083	0.87422	0.08627	0.87548	0.08165
	0.87243	0.07054	0.87221	0.07529	0.87219	0.08569	0.87114	0.09126	0.8724	0.07484
	0.86943	0.0874	0.86908	0.06177	0.86908	0.07403	0.86805	0.09042	0.86935	0.07856
	0.86626	0.06282	0.86614	0.09603	0.86605	0.08706	0.86491	0.08095	0.86623	0.06498
	0.86325	0.07877	0.86292	0.05988	0.86296	0.08421	0.86178	0.07335	0.86313	0.05864
	0.86015	0.07123	0.85991	0.0769	0.85987	0.08214	0.85868	0.07485	0.86008	0.06732
	0.85701	0.05738	0.85678	0.06686	0.8568	0.08668	0.8556	0.08424	0.85704	0.07809
	0.85406	0.09067	0.85369	0.06597	0.85371	0.08419	0.8525	0.08905	0.85394	0.07391
	0.85095	0.08598	0.85059	0.06367	0.8506	0.08201	0.84939	0.09224	0.85088	0.08203
	0.84776	0.06083	0.84753	0.07326	0.84755	0.09469	0.84629	0.09698	0.84779	0.08297
	0.84468	0.0662	0.84438	0.06195	0.84438	0.07522	0.84314	0.09146	0.84464	0.06807
	0.84166	0.08607	0.8413	0.06818	0.84129	0.08023	0.83996	0.08045	0.8416	0.0857
	0.83844	0.0582	0.83829	0.09351	0.8382	0.08488	0.83685	0.0876	0.83839	0.05664
	0.83541	0.07713	0.83508	0.06829	0.83508	0.08506	0.83371	0.08771	0.83539	0.08833
	0.8323	0.07849	0.83195	0.06565	0.832	0.09567	0.83061	0.09938	0.83217	0.05779
	0.82918	0.07756	0.82887	0.07753	0.82881	0.07582	0.82738	0.07729	0.82913	0.07986
	0.82611	0.0891	0.8257	0.06512	0.82575	0.09243	0.82427	0.08844	0.82598	0.07099
	0.8229	0.06966	0.82264	0.08275	0.82257	0.08122	0.82117	0.10558	0.82285	0.07078
	0.81984	0.08545	0.81948	0.07676	0.81942	0.07516	0.81793	0.08449	0.81968	0.0613
	0.8166	0.06019	0.81632	0.07176	0.81627	0.07313	0.81473	0.07512	0.81654	0.05737
	0.81353	0.07618	0.81317	0.06826	0.81315	0.07681	0.81163	0.09446	0.81349	0.08313
	0.81038	0.07454	0.81008	0.08312	0.81008	0.09725	0.80843	0.08612	0.81028	0.06425
	0.80722	0.06999	0.80686	0.06529	0.80684	0.07421	0.80528	0.09413	0.80722	0.08583
	0.80411	0.08031	0.80372	0.06655	0.80374	0.08847	0.80204	0.07731	0.80397	0.05837
	0.80092	0.06897	0.80059	0.07443	0.80062	0.09737	0.79892	0.0948	0.80079	0.05199
	0.79779	0.07549	0.79743	0.07338	0.7974	0.0815	0.79568	0.08196	0.79772	0.07612
	0.7946	0.06874	0.7943	0.08263	0.79429	0.09479	0.79248	0.08015	0.79456	0.07543
	0.79151	0.08733	0.79111	0.07772	0.79112	0.09473	0.78933	0.09153	0.79136	0.06559
	0.78826	0.0675	0.788	0.09262	0.7879	0.08088	0.78607	0.07594	0.78826	0.08434
	0.78519	0.09092	0.78472	0.06523	0.78477	0.09397	0.78289	0.0812	0.78509	0.08438
	0.78196	0.07811	0.78164	0.09044	0.78156	0.08445	0.7797	0.08618	0.7819	0.08152
	0.77874	0.06769	0.77837	0.06944	0.7783	0.06392	0.77655	0.10327	0.77869	0.07171
	0.77559	0.07614	0.77523	0.08066	0.77522	0.09348	0.77325	0.08027	0.77555	0.08537
	0.77239	0.07191	0.77205	0.08187	0.77201	0.08758	0.77009	0.09658	0.77231	0.07043
	0.76921	0.07326	0.76884	0.07842	0.76887	0.10037	0.76677	0.07079	0.7691	0.06429
	0.76598	0.06509	0.76563	0.07459	0.76556	0.07172	0.76363	0.09387	0.76596	0.08063
	0.76277	0.06294	0.76243	0.07581	0.76245	0.09411	0.76026	0.05466	0.76278	0.08311
	0.75963	0.07722	0.75924	0.07826	0.7592	0.08338	0.75711	0.07835	0.75958	0.08523
	0.75644	0.08036	0.75596	0.06136	0.75601	0.08606	0.75392	0.09051	0.7563	0.06523
	0.75322	0.07585	0.75279	0.07135	0.75278	0.08265	0.75063	0.07765	0.75313	0.07409
	0.74998	0.06945	0.74956	0.06686	0.74955	0.07744	0.7474	0.0826	0.74996	0.08516
	0.7468	0.07831	0.74633	0.06374	0.74635	0.08298	0.74423	0.10325	0.74672	0.07997
	0.74355	0.07201	0.74313	0.06997	0.74309	0.07364	0.74084	0.06681	0.74349	0.07561
	0.74031	0.06594	0.73987	0.0626	0.73986	0.07211	0.73766	0.08866	0.74025	0.07314
	0.73711	0.07373	0.7367	0.07558	0.73676	0.10464	0.73442	0.09139	0.73703	0.07445
	0.73388	0.07352	0.73344	0.06901	0.73344	0.08198	0.73114	0.08742	0.73381	0.075
	0.73072	0.08983	0.7302	0.06944	0.73023	0.08952	0.72785	0.08195	0.73058	0.07841
	0.72745	0.08152	0.727	0.07895	0.72702	0.09729	0.72461	0.09112	0.72736	0.08301
	0.72414	0.06518	0.72383	0.09645	0.72375	0.08996	0.72134	0.09026	0.72408	0.07231
	0.72095	0.07877	0.7205	0.07522	0.72041	0.06419	0.71802	0.08077	0.72085	0.07634
	0.71776	0.09144	0.71723	0.07165	0.71726	0.09155	0.71486	0.11248	0.71763	0.08125
	0.71445	0.07773	0.71395	0.06462	0.71401	0.09055	0.71151	0.09468	0.71435	0.07437
	0.71119	0.07689	0.71073	0.07214	0.71073	0.08361	0.70824	0.10048	0.71104	0.05965
	0.70792	0.07137	0.7075	0.08009	0.70744	0.07627	0.70489	0.08456	0.70787	0.08346
	0.70468	0.0781	0.70429	0.09521	0.70423	0.089	0.70157	0.07842	0.70454	0.06281
	0.70143	0.08126	0.70092	0.0682	0.70096	0.08792	0.69827	0.07782	0.70128	0.06578
	0.69815	0.07842	0.69763	0.06365	0.6977	0.09065	0.69505	0.09874	0.6981	0.08837
	0.69489	0.07989	0.69449	0.09613	0.69441	0.08742	0.69167	0.0776	0.69473	0.06135
	0.69156	0.06651	0.69114	0.07721	0.69114	0.08884	0.68841	0.09306	0.6915	0.07532
	0.68838	0.09145	0.68782	0.06824	0.68783	0.07958	0.68507	0.08292	0.68821	0.07028
	0.68504	0.07571	0.68461	0.08696	0.6846	0.09367	0.6818	0.0978	0.68499	0.0867
	0.68173	0.06933	0.68127	0.0724	0.68128	0.08567	0.67839	0.07052	0.68172	0.09097
	0.67848	0.07801	0.67799	0.07445	0.67799	0.08559	0.67511	0.0822	0.67836	0.07126
	0.67519	0.07783	0.67471	0.07778	0.67472	0.09183	0.67186	0.10346	0.67511	0.08264
	0.67182	0.0606	0.67133	0.05856	0.67142	0.08977	0.66842	0.0744	0.67181	0.08247
	0.66859	0.07562	0.66805	0.06222	0.66814	0.09531	0.6651	0.07514	0.66843	0.06017
	0.66532	0.08316	0.66488	0.095	0.66483	0.09121	0.66181	0.08836	0.66517	0.06956
	0.66187	0.04847	0.66146	0.06802	0.66155	0.09843	0.65845	0.08193	0.66192	0.08566
	0.65874	0.09138	0.65812	0.05998	0.65817	0.07959	0.65509	0.07917	0.65854	0.06537
	0.65534	0.0694	0.65489	0.07963	0.65486	0.08074	0.65178	0.08762	0.65525	0.06997
	0.65206	0.07879	0.65149	0.05831	0.65165	0.10596	0.6484	0.07831	0.65194	0.07154
	0.64873	0.07451	0.64817	0.05819	0.64822	0.07639	0.64507	0.08602	0.64861	0.06728
	0.64541	0.07481	0.64491	0.07436	0.64482	0.05637	0.64171	0.08261	0.64535	0.08335
	0.64215	0.09033	0.64156	0.06661	0.64158	0.07928	0.63832	0.07424	0.64195	0.06247
	0.63873	0.06587	0.63828	0.07918	0.63821	0.06584	0.63503	0.09394	0.63866	0.0734
	0.63542	0.07065	0.63487	0.0603	0.63494	0.08339	0.63166	0.09336	0.63535	0.07718
	0.63215	0.08465	0.63158	0.06966	0.63158	0.07636	0.62827	0.0859	0.63204	0.08444
	0.62876	0.07363	0.62822	0.06335	0.62832	0.0949	0.62487	0.07767	0.62861	0.05604
	0.62539	0.06511	0.62491	0.07319	0.62491	0.07787	0.62154	0.08974	0.62533	0.07274
	0.62211	0.07997	0.62158	0.07491	0.62162	0.09024	0.61813	0.08085	0.62201	0.08092
	0.61885	0.10102	0.61815	0.05392	0.61825	0.08404	0.61481	0.09801	0.61859	0.05972
	0.61532	0.05745	0.61491	0.08104	0.615	0.11105	0.6114	0.0904	0.61528	0.0697
	0.61204	0.07276	0.61164	0.10068	0.61154	0.08176	0.60809	0.11043	0.61193	0.06959
	0.6087	0.07581	0.60814	0.06525	0.60822	0.09025	0.60465	0.09674	0.6086	0.07542
	0.60533	0.0734	0.60489	0.09177	0.60486	0.08887	0.60129	0.10725	0.60528	0.08687
	0.602	0.08069	0.60146	0.07571	0.60145	0.07525	0.59784	0.09141	0.60183	0.06174
	0.59856	0.06323	0.5981	0.07661	0.59806	0.06895	0.59442	0.08434	0.59851	0.07269
	0.59524	0.07312	0.59473	0.07389	0.59475	0.08172	0.59103	0.08565	0.59511	0.06276
	0.59185	0.06721	0.59141	0.0871	0.59147	0.10693	0.58768	0.10055	0.59178	0.07409
	0.58849	0.06916	0.58802	0.08337	0.588	0.07859	0.58422	0.08638	0.58833	0.05193
	0.5851	0.06539	0.5846	0.07054	0.58469	0.0973	0.58079	0.08181	0.58504	0.07439
	0.5818	0.08388	0.58128	0.08513	0.58126	0.08081	0.57747	0.10664	0.58167	0.0758
	0.57846	0.09337	0.57783	0.06856	0.5779	0.08663	0.57398	0.08691	0.57828	0.07388
	0.57502	0.08121	0.57456	0.09657	0.57454	0.09299	0.57057	0.08964	0.57495	0.0869
	0.57158	0.06722	0.57107	0.06976	0.57111	0.08094	0.56711	0.0779	0.57152	0.07522
	0.56824	0.07827	0.56775	0.08785	0.56772	0.08151	0.56372	0.0875	0.56812	0.07238
	0.5649	0.0915	0.56432	0.0778	0.56436	0.08977	0.56029	0.08548	0.56471	0.06772
	0.56143	0.07366	0.56089	0.06767	0.56097	0.09086	0.55687	0.08795	0.56136	0.07905
	0.558	0.06591	0.55755	0.08257	0.55754	0.08119	0.55344	0.08944	0.55795	0.07407
	0.55466	0.08033	0.55413	0.07733	0.55413	0.07651	0.54996	0.07532	0.55454	0.0705
	0.55123	0.0735	0.55077	0.08922	0.55075	0.08369	0.54655	0.08369	0.55112	0.06761
	0.54783	0.07473	0.5473	0.07195	0.54733	0.07959	0.54315	0.09642	0.54773	0.07058
	0.54442	0.07402	0.54393	0.0798	0.54394	0.08217	0.53963	0.0735	0.54433	0.07293
	0.541	0.07069	0.54043	0.05813	0.54057	0.09278	0.53626	0.09451	0.54093	0.07403
	0.53763	0.0812	0.53709	0.07713	0.53713	0.08655	0.53279	0.08801	0.53751	0.07288
	0.53425	0.09014	0.53371	0.08585	0.5337	0.0821	0.52931	0.08264	0.53404	0.05626
	0.53072	0.06412	0.53021	0.06445	0.53031	0.08813	0.52589	0.08916	0.53062	0.05785
	0.5274	0.08827	0.52678	0.06282	0.52684	0.0766	0.52243	0.08875	0.52728	0.07777
	0.52388	0.06525	0.52339	0.07019	0.52349	0.09397	0.51896	0.08525	0.52383	0.07082
	0.5205	0.07595	0.51996	0.07028	0.52001	0.08013	0.51547	0.07956	0.52039	0.06804
	0.51707	0.07643	0.51654	0.07212	0.51661	0.0881	0.512	0.07683	0.517	0.0786
	0.51363	0.07345	0.51308	0.06446	0.51319	0.08949	0.50858	0.08911	0.51356	0.07542
	0.51022	0.08046	0.50969	0.07471	0.50977	0.09237	0.50509	0.08496	0.51009	0.06653
	0.50675	0.07231	0.50632	0.09014	0.50628	0.07818	0.50161	0.08224	0.50671	0.0789
	0.50336	0.08418	0.50283	0.07692	0.50283	0.074	0.49814	0.08152	0.50318	0.05515
	0.49988	0.07407	0.49936	0.07078	0.49943	0.08662	0.49469	0.09098	0.49977	0.0632
	0.49649	0.08673	0.49596	0.08078	0.49605	0.10113	0.4912	0.08881	0.49629	0.05215
	0.49299	0.07399	0.49245	0.06349	0.49252	0.07849	0.48778	0.10469	0.49296	0.0853
	0.4895	0.06402	0.48902	0.06756	0.48917	0.1044	0.48425	0.09031	0.48948	0.07706
	0.48609	0.07379	0.48562	0.08094	0.48567	0.09317	0.48081	0.10282	0.48601	0.06954
	0.48267	0.08241	0.48218	0.08401	0.48212	0.06654	0.47724	0.08327	0.48251	0.05858
	0.47913	0.06471	0.47867	0.07124	0.47868	0.06863	0.4738	0.09634	0.47906	0.05942
	0.47578	0.08839	0.47527	0.08352	0.4753	0.08882	0.47024	0.0767	0.4757	0.08568
	0.47223	0.06705	0.47182	0.08673	0.47183	0.08524	0.46677	0.08446	0.47219	0.07096
	0.46876	0.06628	0.46833	0.07871	0.46843	0.10277	0.46328	0.08706	0.4688	0.09113
	0.46529	0.06635	0.4648	0.06278	0.4649	0.08359	0.45974	0.07698	0.46522	0.05945
	0.46187	0.07614	0.46144	0.08915	0.46146	0.09218	0.45631	0.09785	0.46181	0.07452
	0.45841	0.08012	0.45787	0.06446	0.45794	0.07909	0.45279	0.09301	0.45833	0.07176
	0.45495	0.08175	0.45447	0.08094	0.45448	0.08152	0.44925	0.08251	0.45486	0.07244
	0.45144	0.07391	0.45098	0.07636	0.45107	0.09618	0.44578	0.09483	0.45142	0.08175
	0.44798	0.07771	0.44748	0.06934	0.44757	0.08991	0.4422	0.07508	0.44795	0.08268
	0.44446	0.06977	0.44397	0.06281	0.44404	0.07464	0.43871	0.08078	0.44448	0.08428
	0.44104	0.0831	0.44057	0.081	0.4406	0.08697	0.43524	0.09469	0.4409	0.05854
	0.43751	0.07427	0.43711	0.08771	0.4371	0.08051	0.43165	0.0753	0.43751	0.0838
	0.43397	0.06063	0.43354	0.06549	0.43361	0.08043	0.42816	0.08274	0.43398	0.06938
	0.43053	0.07134	0.4301	0.07652	0.43008	0.06666	0.42459	0.07111	0.43051	0.07574
	0.42707	0.07889	0.42657	0.06405	0.42666	0.08569	0.42117	0.10076	0.42706	0.08551
	0.42357	0.07733	0.42316	0.08373	0.42316	0.08281	0.41756	0.07577	0.42347	0.05909
	0.42007	0.07682	0.41957	0.06072	0.41966	0.08027	0.41409	0.09163	0.42012	0.09638
	0.4165	0.0599	0.41621	0.09304	0.41617	0.0785	0.41052	0.08288	0.41656	0.07789
	0.41308	0.0767	0.41263	0.07163	0.41271	0.09012	0.40705	0.09774	0.41309	0.08733
	0.40957	0.0755	0.40919	0.08513	0.4092	0.08653	0.40349	0.09366	0.4095	0.06149
	0.40608	0.07875	0.40561	0.06584	0.40566	0.07396	0.39998	0.09917	0.40606	0.07651
	0.40258	0.08032	0.40221	0.09024	0.40224	0.09579	0.39647	0.10689	0.40253	0.06987
	0.39905	0.07434	0.39854	0.04973	0.39856	0.04913	0.39285	0.08513	0.399	0.06283
	0.3955	0.06475	0.39523	0.0967	0.39523	0.09552	0.38938	0.10571	0.39544	0.04905
	0.39211	0.09423	0.39166	0.08053	0.39166	0.08	0.38566	0.05718	0.39203	0.07584
	0.38843	0.05413	0.38807	0.06029	0.38807	0.05821	0.38233	0.11746	0.38849	0.06613
	0.38497	0.06559	0.38468	0.09129	0.38475	0.10863	0.37864	0.07736	0.38494	0.05702
	0.38153	0.08367	0.38102	0.05494	0.38116	0.08727	0.37503	0.06055	0.38148	0.07075
	0.37793	0.06478	0.37758	0.07319	0.37767	0.09479	0.37161	0.09843	0.37795	0.06817
	0.37448	0.08138	0.37409	0.07755	0.37412	0.08439	0.36798	0.07792	0.37448	0.08072
	0.37094	0.0778	0.37068	0.1053	0.37072	0.11464	0.36447	0.08893	0.37099	0.08858
	0.36752	0.10203	0.36697	0.05848	0.36702	0.06822	0.36087	0.07807	0.36751	0.10002
	0.36384	0.06648	0.36351	0.07159	0.36361	0.09846	0.35745	0.11572	0.36378	0.04302
	0.3604	0.08646	0.36001	0.07899	0.36008	0.09413	0.35378	0.08586	0.36038	0.07774
	0.35686	0.08484	0.3564	0.05502	0.35639	0.0509	0.35023	0.0909	0.35687	0.08205
	0.35325	0.06577	0.35299	0.08544	0.35297	0.0803	0.34661	0.07567	0.35324	0.05249
	0.34976	0.07628	0.34936	0.0584	0.34942	0.07366	0.34305	0.07639	0.34972	0.0565
	0.34617	0.06189	0.34588	0.07156	0.34597	0.09525	0.33961	0.11063	0.34619	0.05587
	0.34273	0.08448	0.34229	0.05752	0.34234	0.06797	0.33589	0.06951	0.34274	0.07773
	0.33913	0.07055	0.33888	0.08788	0.33891	0.09526	0.3324	0.09103	0.33916	0.06602
	0.33565	0.0854	0.33531	0.07759	0.33538	0.09564	0.32882	0.08942	0.33571	0.08989
	0.33211	0.08433	0.33174	0.06933	0.33182	0.09085	0.32525	0.09098	0.33217	0.08827
	0.32861	0.09576	0.32825	0.08092	0.32827	0.08732	0.32168	0.09254	0.32854	0.06264
	0.325	0.07836	0.32461	0.05431	0.32474	0.08933	0.31809	0.08788	0.32507	0.08342
	0.32137	0.06006	0.32114	0.07295	0.32118	0.0827	0.31454	0.09629	0.32144	0.05839
	0.31789	0.07449	0.31762	0.07602	0.31758	0.06715	0.31083	0.05967	0.31794	0.07048
	0.31432	0.06979	0.31403	0.06538	0.31414	0.09455	0.30741	0.1044	0.31442	0.07729
	0.31082	0.0808	0.3105	0.067	0.3105	0.06766	0.30378	0.09148	0.3109	0.08526
	0.30725	0.07743	0.30704	0.08829	0.30707	0.10012	0.3002	0.09456	0.30731	0.07194
	0.30368	0.07296	0.30346	0.0815	0.3035	0.09461	0.29661	0.09088	0.30378	0.07701
	0.30012	0.07059	0.29989	0.07536	0.29988	0.07498	0.29296	0.07333	0.3002	0.07035
	0.29658	0.07589	0.29634	0.07376	0.29648	0.11469	0.28942	0.08864	0.29664	0.06641
	0.293	0.07057	0.29275	0.06327	0.29284	0.09085	0.28583	0.08681	0.29312	0.07664
	0.28947	0.07651	0.28931	0.09123	0.28926	0.08212	0.28224	0.08727	0.2895	0.05871
	0.28587	0.06751	0.28568	0.07184	0.28568	0.07643	0.27864	0.08491	0.28608	0.09491
	0.28236	0.07854	0.28216	0.08071	0.28223	0.10327	0.2751	0.10008	0.28248	0.08364
	0.27879	0.0755	0.27859	0.07784	0.27857	0.07396	0.2714	0.07225	0.27885	0.06205
	0.27522	0.07587	0.27504	0.07754	0.27507	0.09095	0.26791	0.10042	0.27535	0.07811
	0.27166	0.07595	0.2714	0.05836	0.27151	0.08883	0.26427	0.08819	0.27174	0.06416
	0.26809	0.07448	0.26789	0.06921	0.26791	0.0774	0.26072	0.1013	0.26819	0.06937
	0.26451	0.07174	0.26431	0.06468	0.26441	0.09503	0.25705	0.08354	0.26463	0.06833
	0.26095	0.07296	0.26075	0.06518	0.26085	0.09472	0.2534	0.06839	0.26109	0.07466
	0.25746	0.0912	0.25724	0.07756	0.25731	0.10056	0.24991	0.10043	0.2575	0.06779
	0.25381	0.07302	0.25365	0.07128	0.25369	0.08423	0.24625	0.08234	0.25396	0.07581
	0.25026	0.07751	0.25011	0.07611	0.2502	0.10442	0.24266	0.08619	0.25044	0.08729
	0.24667	0.07377	0.24656	0.07852	0.24654	0.07785	0.23901	0.0738	0.24682	0.07135
	0.24311	0.07454	0.24298	0.07639	0.24303	0.09489	0.23544	0.08528	0.24324	0.06757
	0.2395	0.0661	0.23932	0.05292	0.23942	0.08199	0.23181	0.07623	0.23965	0.06407
	0.23594	0.07135	0.23585	0.07557	0.23587	0.08651	0.22829	0.10229	0.23616	0.0849
	0.23236	0.06819	0.23231	0.08244	0.23233	0.09321	0.22462	0.08387	0.23253	0.06784
	0.22883	0.07967	0.22873	0.07888	0.22869	0.07481	0.22099	0.07817	0.22903	0.08759
	0.22523	0.0744	0.22517	0.08169	0.22522	0.10233	0.21744	0.09426	0.22541	0.07486
	0.22167	0.0791	0.22151	0.06013	0.22155	0.07603	0.21375	0.07198	0.22179	0.06165
	0.21808	0.07523	0.21801	0.07648	0.21802	0.08719	0.21021	0.09261	0.21831	0.08618
	0.21452	0.08075	0.21442	0.07231	0.21446	0.08943	0.20658	0.08763	0.21474	0.0877
	0.21092	0.07458	0.21082	0.06621	0.21087	0.08406	0.20296	0.08668	0.21114	0.08215
	0.20731	0.0678	0.20731	0.08255	0.20731	0.08668	0.19933	0.08087	0.20756	0.08023
	0.20383	0.0918	0.20365	0.06075	0.20372	0.08414	0.19578	0.0986	0.20401	0.0864
	0.20016	0.06988	0.20016	0.08109	0.20018	0.09148	0.19211	0.08467	0.20038	0.07294
	0.19657	0.06984	0.19655	0.07283	0.19664	0.10161	0.18852	0.09202	0.19678	0.06628
	0.19296	0.06335	0.19302	0.08383	0.1931	0.11094	0.18491	0.09429	0.1932	0.065
	0.18945	0.08018	0.18942	0.07753	0.18935	0.06275	0.18125	0.08174	0.18965	0.0737
	0.18584	0.07264	0.18584	0.07609	0.18588	0.09128	0.17761	0.07567	0.18606	0.06968
	0.18227	0.07759	0.18234	0.09584	0.18228	0.08631	0.17405	0.09215	0.18251	0.07839
	0.17866	0.06973	0.17862	0.05867	0.17868	0.08092	0.17052	0.11545	0.17891	0.07182
	0.17508	0.07116	0.17511	0.07571	0.1751	0.07942	0.16676	0.07757	0.17538	0.08664
	0.17151	0.07535	0.17148	0.06433	0.17163	0.10693	0.16321	0.09532	0.17172	0.06269
	0.16794	0.07945	0.16799	0.0866	0.16796	0.0827	0.15955	0.08356	0.16818	0.07413
	0.16436	0.07992	0.16439	0.08037	0.16439	0.08461	0.15598	0.09847	0.16465	0.08709
	0.16069	0.05994	0.16078	0.07249	0.16082	0.08788	0.15233	0.09046	0.16098	0.06442
	0.15717	0.0765	0.15715	0.05941	0.15723	0.08426	0.14869	0.0854	0.15749	0.0897
	0.15355	0.06716	0.15366	0.08219	0.15363	0.07883	0.14505	0.08062	0.15387	0.07687
	0.14992	0.05643	0.15002	0.06739	0.15009	0.08849	0.14145	0.08599	0.15023	0.06043
	0.14644	0.08377	0.14648	0.078	0.14653	0.09437	0.1378	0.07879	0.1467	0.07646
	0.14283	0.0784	0.14287	0.07042	0.14294	0.09107	0.13416	0.07313	0.14316	0.08631
	0.13922	0.07197	0.1393	0.07269	0.13931	0.076	0.1306	0.08897	0.1396	0.09274
	0.13561	0.06643	0.13569	0.06593	0.13579	0.09154	0.12702	0.10246	0.13598	0.08139
	0.1321	0.08382	0.13215	0.07443	0.13222	0.09392	0.12335	0.08769	0.1324	0.08136
	0.12852	0.08553	0.12861	0.08631	0.12864	0.09339	0.11972	0.08693	0.1288	0.07772
	0.12486	0.06825	0.12499	0.07414	0.12497	0.07146	0.11608	0.08264	0.1253	0.10084
	0.1213	0.07552	0.12138	0.06809	0.12144	0.08279	0.11243	0.07619	0.1217	0.09527
	0.11775	0.08472	0.11784	0.0786	0.1179	0.09436	0.10889	0.09717	0.11815	0.1036
	0.1141	0.06853	0.11431	0.09162	0.1142	0.06019	0.10526	0.09488	0.11449	0.08045
	0.11055	0.07635	0.11062	0.06331	0.11075	0.09571	0.10168	0.10711	0.11096	0.09321
	0.10699	0.08302	0.10711	0.08104	0.10712	0.08084	0.09802	0.09649	0.10746	0.11729
	0.10334	0.06697	0.10352	0.07789	0.10354	0.08121	0.09435	0.08385	0.1039	0.12228
	0.09977	0.07195	0.09996	0.08245	0.09997	0.08209	0.09075	0.09076	0.10035	0.12978
	0.09623	0.08326	0.0963	0.0623	0.09643	0.09181	0.08712	0.08839	0.09676	0.1276
	0.09253	0.05434	0.0928	0.08364	0.09284	0.08822	0.08356	0.10648	0.09323	0.14125
	0.08903	0.0757	0.08914	0.0627	0.08922	0.07602	0.07993	0.10322	0.08966	0.14442
	0.08545	0.07431	0.0856	0.07409	0.08574	0.10187	0.07628	0.09606	0.08617	0.16825
	0.08179	0.05798	0.08204	0.07697	0.08212	0.08823	0.07274	0.11965	0.08266	0.18476
	0.07827	0.0711	0.07849	0.08471	0.07852	0.08128	0.06913	0.12225	0.07913	0.20014
	0.07474	0.08345	0.07483	0.06437	0.07495	0.08449	0.06549	0.11751	0.07558	0.20706
	0.07116	0.08458	0.07138	0.09714	0.0714	0.08944	0.06198	0.1462	0.07208	0.22762
	0.06752	0.06924	0.06766	0.06066	0.06783	0.08918	0.05839	0.15541	0.06858	0.2479
	0.06395	0.07315	0.06419	0.08784	0.06425	0.08755	0.05471	0.13929	0.06501	0.25006
	0.06042	0.08347	0.06061	0.08705	0.06071	0.09624	0.0512	0.16923	0.06158	0.28849
	0.0568	0.07383	0.05698	0.07226	0.05713	0.09389	0.0476	0.17521	0.0581	0.31394
	0.05322	0.07381	0.0535	0.09737	0.05365	0.11552	0.04403	0.18851	0.05462	0.33875
	0.04966	0.07851	0.0499	0.08999	0.05005	0.10735	0.04054	0.22173	0.05112	0.35958
	0.04607	0.07405	0.04632	0.08801	0.04652	0.11883	0.03711	0.27498	0.04768	0.39395
	0.04248	0.07132	0.04279	0.10024	0.04306	0.14659	0.03364	0.3156	0.04421	0.42147
	0.03901	0.09488	0.03929	0.11797	0.03952	0.15208	0.03013	0.3431	0.04081	0.46921
	0.03545	0.09889	0.03573	0.11904	0.03607	0.18484	0.0266	0.3665	0.03736	0.50272
	0.03199	0.12391	0.0322	0.12928	0.03252	0.18762	0.02323	0.43552	0.03386	0.51926
	0.02852	0.14928	0.0287	0.14859	0.02909	0.22305	0.01983	0.49411	0.03049	0.57353
	0.02504	0.17098	0.02519	0.16257	0.02566	0.25777	0.01648	0.56706	0.02702	0.60112
	0.02167	0.21755	0.02179	0.20579	0.0223	0.31112	0.0131	0.63024	0.02366	0.65713
	0.0184	0.28841	0.01854	0.28577	0.01895	0.36667	0.00978	0.71209	0.02026	0.69942
	0.01507	0.34555	0.01531	0.3692	0.01567	0.44002	0.00648	0.79729	0.01678	0.72343
	0.01189	0.43788	0.01213	0.46742	0.0125	0.5432	0.00317	0.87947	0.01339	0.76926
	0.00878	0.54537	0.00906	0.59054	0.00928	0.63189	0	1	0.01013	0.85169
	0.00575	0.67228	0.00599	0.71552	0.00617	0.75125	--	--	0.00665	0.87392
	0.00278	0.8125	0.00298	0.85447	0.003	0.85302	--	--	0.00332	0.93483
	0	1	0	1	0	1	--	--	0	1
