# Supplementary material for: 3D printed protein-based robotic structures actuated by molecular motor assemblies
Source: Nat Mater. 2022 May 26;21(6):703–9. doi: 10.1038/s41563-022-01258-6 (PMC9156402; doi:10.1038/s41563-022-01258-6)
Supplement: Supplementary file 14 — Statistical source data. [file 41563_2022_1258_MOESM14_ESM.xlsx]

## Sheet: ED. Fig.3b
Distance(um)	Relative Fluorescence intensity of BSA hydrogel(a.u.)	Relative Fluorescence intensity of att647-strepavidin(a.u.)
0	0	0.01739
0.2185	0	0.01546
0.437	0	0.01643
0.6555	0	0.01836
0.874	0	0.02705
1.0925	0	0.02995
1.3109	0	0.02899
1.5294	0	0.02899
1.7479	0	0.02802
1.9664	0	0.02609
2.1849	0	0.02222
2.4034	0	0.01449
2.6219	0	0.0087
2.8404	0	0.00773
3.0589	0	0.01256
3.2774	0	0.02222
3.4959	0.000784314	0.02512
3.7143	0.00157	0.02126
3.9328	0.00235	0.01643
4.1513	0.00235	0.01546
4.3698	0.000784314	0.01739
4.5883	0.000784314	0.02415
4.8068	0	0.02705
5.0253	0	0.02705
5.2438	0	0.02609
5.4623	0	0.02899
5.6808	0	0.03382
5.8993	0.00235	0.03382
6.1177	0.00392	0.02802
6.3362	0.00235	0.02319
6.5547	0.000784314	0.01836
6.7732	0	0.01836
6.9917	0	0.02319
7.2102	0	0.02609
7.4287	0	0.02512
7.6472	0	0.02222
7.8657	0	0.02126
8.0842	0	0.01836
8.3027	0	0.02029
8.5211	0	0.02319
8.7396	0.000784314	0.02609
8.9581	0.00235	0.02415
9.1766	0.00314	0.02029
9.3951	0.00235	0.02222
9.6136	0.00392	0.02415
9.8321	0.00392	0.02415
10.0506	0.00314	0.02319
10.2691	0.00392	0.02512
10.4876	0.00627	0.02609
10.7061	0.0149	0.04155
10.9246	0.03922	0.07729
11.143	0.08078	0.14203
11.3615	0.13725	0.22899
11.58	0.19373	0.3314
11.7985	0.27216	0.43865
12.017	0.37098	0.54686
12.2355	0.44706	0.64348
12.454	0.49569	0.7256
12.6725	0.55137	0.79614
12.891	0.61647	0.85797
13.1095	0.67294	0.91304
13.328	0.68863	0.95266
13.5464	0.66745	0.98068
13.7649	0.67216	0.99324
13.9834	0.70667	0.98647
14.2019	0.74588	0.97005
14.4204	0.76157	0.93333
14.6389	0.77412	0.88406
14.8574	0.81333	0.82415
15.0759	0.85961	0.76425
15.2944	0.87529	0.69855
15.5129	0.87686	0.62802
15.7314	0.90196	0.56522
15.9498	0.92784	0.51691
16.1683	0.93176	0.48019
16.3868	0.93333	0.44638
16.6053	0.93647	0.41739
16.8238	0.9349	0.38647
17.0423	0.94667	0.36232
17.2608	0.9702	0.34493
17.4793	0.98824	0.33527
17.6978	0.99608	0.3314
17.9163	0.99529	0.32367
18.1348	0.99373	0.31498
18.3532	0.99451	0.30338
18.5717	0.99843	0.28986
18.7902	1	0.27633
19.0087	1	0.26184
19.2272	1	0.24831
19.4457	1	0.24155
19.6642	1	0.23961
19.8827	1	0.24541
20.1012	1	0.25314
20.3197	1	0.25121
20.5382	1	0.24348
20.7566	1	0.23382
20.9751	1	0.22802
21.1936	1	0.22415
21.4121	1	0.22415
21.6306	1	0.23478
21.8491	1	0.24155
22.0676	1	0.24251
22.2861	1	0.23865
22.5046	1	0.23768
22.7231	1	0.23865
22.9416	1	0.23865
23.16	1	0.24058
23.3785	1	0.24541
23.597	1	0.25314
23.8155	1	0.25024
24.034	1	0.23961
24.2525	1	0.22802
24.471	1	0.21932
24.6895	1	0.21739
24.908	1	0.21643
25.1265	1	0.21643
25.345	1	0.21932
25.5634	1	0.22802
25.7819	1	0.23478
26.0004	1	0.23575
26.2189	1	0.23285
26.4374	1	0.22995
26.6559	1	0.23092
26.8744	1	0.23478
27.0929	1	0.24058
27.3114	1	0.24928
27.5299	1	0.25797
27.7484	1	0.257
27.9668	1	0.25411
28.1853	1	0.257
28.4038	1	0.26087
28.6223	1	0.26763
28.8408	1	0.27729
29.0593	1	0.28889
29.2778	0.99294	0.29952
29.4963	0.97882	0.30628
29.7148	0.97333	0.31498
29.9333	0.98275	0.32754
30.1518	0.97882	0.34686
30.3703	0.95765	0.37198
30.5887	0.94039	0.40193
30.8072	0.94039	0.43092
31.0257	0.94353	0.4657
31.2442	0.93725	0.50628
31.4627	0.92471	0.55749
31.6812	0.91765	0.61449
31.8997	0.90902	0.6657
32.1182	0.88627	0.70918
32.3367	0.88	0.75459
32.5552	0.88078	0.80966
32.7737	0.86824	0.8715
32.9921	0.83843	0.92271
33.2106	0.78275	0.95556
33.4291	0.72	0.97391
33.6476	0.67686	0.99227
33.8661	0.66667	1
34.0846	0.66902	0.99227
34.3031	0.64863	0.96425
34.5216	0.60392	0.9285
34.7401	0.55137	0.88986
34.9586	0.50039	0.84541
35.1771	0.44392	0.79227
35.3955	0.38353	0.71884
35.614	0.34667	0.61932
35.8325	0.31137	0.50531
36.051	0.25255	0.38841
36.2695	0.18118	0.27246
36.488	0.10118	0.16522
36.7065	0.03765	0.08502
36.925	0.00941	0.03575
37.1435	0.000784314	0.01449
37.362	0	0.00773
37.5805	0.00157	0.00483
37.7989	0.00235	0.00386
38.0174	0.00235	0.0029
38.2359	0.00157	0.00773
38.4544	0.000784314	0.01159
38.6729	0.000784314	0.01836
38.8914	0.000784314	0.02126
39.1099	0.000784314	0.02029
39.3284	0.000784314	0.01836
39.5469	0.000784314	0.01546
39.7654	0.00235	0.01353
39.9839	0.00314	0.01449
40.2023	0.00314	0.01739
40.4208	0.00314	0.02222
40.6393	0.00549	0.02222
40.8578	0.00471	0.01643
41.0763	0.00235	0.01159
41.2948	0	0.00773
41.5133	0.00157	0.00676
41.7318	0.00157	0.00483
41.9503	0	0.0029
42.1688	0	0.00193
42.3873	0	0.00193
42.6057	0	0.00483
42.8242	0	0.0087
43.0427	0	0.01063
43.2612	0.00157	0.01159
43.4797	0.00157	0.01353
43.6982	0	0.01449
43.9167	0	0.01546
44.1352	0	0.01739
44.3537	0	0.01643
44.5722	0	0.01546
44.7907	0	0.01063
45.0091	0	0.00483
45.2276	0	0
45.4461	0	0
45.6646	0	0.00193
45.8831	0	0.00676
46.1016	0	0.00676
46.3201	0	0.0087
46.5386	0	0.0087
46.7571	0	0.0087
46.9756	0	0.0087
47.1941	0	0.0087
47.4125	0	0.01063
47.631	0.000784314	0.01449
47.8495	0.00235	0.01932
	--	--
	--	--
	--	--

## Sheet: ED. Fig.3d
Biotin-BSA(%)	Relative Fluorescence intensity of actin	stdev
0.25	0.59376	0.05554
0.5	0.64631	0.06255
1	0.70051	0.06241
2	1	0.15209
