# Supplementary material for: 3D printed protein-based robotic structures actuated by molecular motor assemblies
Source: Nat Mater. 2022 May 26;21(6):703–9. doi: 10.1038/s41563-022-01258-6 (PMC9156402; doi:10.1038/s41563-022-01258-6)
Supplement: Supplementary file 15 — Statistical source data. [file 41563_2022_1258_MOESM15_ESM.xlsx]

## Sheet: ED. Fig4f
	Neutravidin concentration(nM)	Relative Fluorescence Intensity of actin network(a.u.)	stdev
	0	0.19999	0.01647
	1.12	0.3423	0.03074
	2.25	0.56197	0.04629
	4.5	1	0.03135

## Sheet: ED. Fig4g
	Neutravidin concentration
	1.12nM	2.25nM	4.5nM
	0.675	1.375	2.7
	3.01619	4.35122	3.75791
	3.31285	4.05456	3.60956
	3.31285	4.20281	3.60956
	3.46109	4.05456	3.75791
	3.15011	4.35122	3.90956
	3.6095	4.35122	3.75791
