# Supplementary material for: 3D printed protein-based robotic structures actuated by molecular motor assemblies
Source: Nat Mater. 2022 May 26;21(6):703–9. doi: 10.1038/s41563-022-01258-6 (PMC9156402; doi:10.1038/s41563-022-01258-6)
Supplement: Supplementary file 16 — Statistical source data. [file 41563_2022_1258_MOESM16_ESM.xlsx]

## Sheet: ED. Fig. 5b
	N=10				d=5um
	d12	d10	d8	d5	N12	N14	N16	N20
	7302.67	12037.8	11017.8	20807.8	20836.7	22713.6	21349.5	20950.5
	10460.3	13048	11091.6	26674	22697.4	26374.3	21869.4	20252.8
	8260.34	11005.9	8738.02	20277.2	27349.9	21788.7	23213.5	22708.2
	10621.1	9818.69	14523.2	20040.5	20452.2	21354.8	23115.9	21176.4
	8103.17	18039.8	19572.9	21958.9	20950.9	20874.1	20872.6	20591.5
	14604.2	13356.7	18846.9	21373.8	17966	26447	24263.2	20009.7
	10536	14290.8	17523.2	23453.5	16190.5	21999.1	23173.3	18150.5
	9543.43		13152.2	14328	18108.2	17680.8
				14025.6
				21598.1
				20025.5
				18359.7
				17290

## Sheet: ED. Fig. 5d
	N=10
	d5	d8	d10	d12
	1	1	3	5
	1	1	3	4
	1	1	3	4
	1	1	4	4
	1	1	3	5
	1	1	3	5
