# Supplementary material for: 3D printed protein-based robotic structures actuated by molecular motor assemblies
Source: Nat Mater. 2022 May 26;21(6):703–9. doi: 10.1038/s41563-022-01258-6 (PMC9156402; doi:10.1038/s41563-022-01258-6)
Supplement: Supplementary file 17 — Statistical source data. [file 41563_2022_1258_MOESM17_ESM.xlsx]

## Sheet: Sheet1
1.1（50mW, 5000um/s)			1.2(45mW, 5000um/s)			1.3(40mW, 5000um/s)			1.4(35mW, 5000um/s)			1.5(30mW, 5000um/s)			1.6(25mW, 5000um/s)			2.1(50mW, 10000um/s)			2.2(45mW, 10000um/s)			2.3(40mW, 10000um/s)			2.4(35mW, 10000um/s)			2.5(30mW, 10000um/s)			2.6(25mW, 10000um/s)			3.1(50mW, 15000um/s)			3.2(45mW, 15000um/s)			3.3(40mW, 15000um/s)			3.4(35mW, 15000um/s)			3.5(30mW, 15000um/s)
0	0		0	0		0	0		0	0		0	0		0	0		0	0		0	0		0	0		0	0		0	0		0	0		0	0		0	0		0	0		0	0		0	0
-0.00190128	0.8		0.0530132	0.8		-0.0792179	0.8		-0.0680862	0.8		0.063271	0.8		0.116046	0.8		0.00961528	0.8		-0.0559366	0.8		0.00116946	1.78		-0.0247096	0.8		-0.0697547	1.78		-0.004571	0.8		-0.0342402	0.8		-0.0370507	0.8		-0.059545	0.8		-0.056847	0.8		0.0647529	0.8
0.00574137	1.6		0.0102714	1.6		0.042446	1.6		0.0220333	1.6		0.00922164	1.6		0.0468684	1.6		-0.0325997	1.6		-0.00298756	1.6		0.00766139	3.56		-0.0389363	1.6		-0.0769925	3.56		-0.0115865	1.6		0.0481429	1.6		0.00394696	1.6		-0.0107313	1.6		-0.0690043	1.6		0.0608903	1.6
-0.035465	2.4		-0.0116896	2.4		0.0344609	2.4		0.0349309	2.4		0.0195747	2.4		0.146985	2.4		-0.0578281	2.4		0.04226	2.4		0.0575139	5.34		0.0197892	2.4		0.0573302	5.34		-0.108881	2.4		0.102104	2.4		0.0489335	2.4		0.0123983	2.4		0.0384406	2.4		0.0397689	2.4
0.0687018	3.2		-0.0483532	3.2		0.194704	3.2		0.0349309	3.2		0.0384442	3.2		0.221409	3.2		0.0153763	3.2		-0.021794	3.2		0.034601	7.12		0.0944904	3.2		0.17129	7.12		0.00896239	3.2		0.134262	3.2		0.0545205	3.2		0.0638479	3.2		0.0113471	3.2		0.0778242	3.2
0.05185	4		-0.00603227	4		0.208029	4		0.0285081	4		0.0353052	4		0.110392	4		-0.016462	4		0.0642532	4		0.0400951	8.9		0.0713027	4		0.383164	8.9		0.0545462	4		0.188398	4		0.0192748	4		0.147875	4		0.0833267	4		0.210297	4
0.0693662	4.8		-0.00266586	4.8		0.302497	4.8		0.146192	4.8		0.195962	4.8		0.28665	4.8		0.010509	4.8		0.176746	4.8		0.0316206	10.68		0.140615	4.8		0.868643	10.68		0.123845	4.8		0.250186	4.8		-0.0514582	4.8		0.216713	4.8		0.145366	4.8		0.201869	4.8
0.0715262	5.6		0.0847446	5.6		0.313238	5.6		0.195063	5.6		0.240835	5.6		0.341918	5.6		0.0281206	5.6		0.145737	5.6		0.101266	12.46		0.3741	5.6		1.23142	12.46		0.158166	5.6		0.344615	5.6		0.113224	5.6		0.213865	5.6		0.220129	5.6		0.353198	5.6
0.109655	6.4		0.0636349	6.4		0.357182	6.4		0.196767	6.4		0.223853	6.4		0.378995	6.4		0.105791	6.4		0.109849	6.4		0.187524	14.24		0.269671	6.4		1.79292	14.24		0.247042	6.4		0.378614	6.4		0.273929	6.4		0.255507	6.4		0.270764	6.4		0.341034	6.4
0.116359	7.2		0.1102	7.2		0.576497	7.2		0.337692	7.2		0.311083	7.2		0.574712	7.2		0.125931	7.2		0.221662	7.2		0.335063	16.02		0.459472	7.2		2.31474	16.02		0.313804	7.2		0.390143	7.2		0.183414	7.2		0.417117	7.2		0.354385	7.2		0.412563	7.2
0.0642183	8		0.160312	8		0.622885	8		0.465736	8		0.390118	8		0.635107	8		0.251048	8		0.254342	8		0.31526	17.8		0.577911	8		2.80053	17.8		0.527011	8		0.497229	8		0.275747	8		0.444501	8		0.444152	8		0.572163	8
0.24378	8.8		0.074925	8.8		0.704065	8.8		0.529424	8.8		0.525748	8.8		0.668368	8.8		0.23192	8.8		0.326494	8.8		0.431678	19.58		0.650472	8.8		3.03518	19.58		0.691426	8.8		0.651381	8.8		0.273392	8.8		0.538442	8.8		0.601884	8.8		0.675971	8.8
0.300823	9.6		0.162995	9.6		0.94378	9.6		0.580495	9.6		0.581165	9.6					0.333066	9.6		0.456772	9.6					0.783113	9.6					0.944572	9.6		0.726289	9.6		0.375524	9.6		0.58925	9.6		0.622632	9.6		0.717916	9.6
0.27146	10.4		0.281258	10.4		1.0024	10.4		0.804712	10.4		0.802945	10.4					0.466618	10.4		0.523624	10.4					0.833217	10.4					1.24356	10.4		0.832225	10.4		0.425915	10.4		0.887322	10.4		0.772369	10.4		0.789982	10.4
0.32283	11.2		0.31605	11.2		1.12799	11.2		0.896747	11.2		0.919152	11.2					0.415724	11.2		0.545524	11.2					1.09187	11.2					1.4839	11.2		1.0527	11.2		0.652663	11.2		0.85613	11.2		0.72313	11.2		1.06624	11.2
0.276719	12		0.36812	12		1.41779	12		0.997327	12		1.07487	12					0.522846	12		0.68653	12					1.17891	12					1.62202	12		1.18924	12		0.696818	12		1.22368	12		1.09097	12		1.07784	12
0.439155	12.8		0.431678	12.8		1.5506	12.8		1.10942	12.8		1.37017	12.8					0.663052	12.8								1.30923	12.8								1.2978	12.8		0.794619	12.8		1.06824	12.8		1.16334	12.8		1.30616	12.8
0.511277	13.6		0.467145	13.6		1.66548	13.6					1.56323	13.6					0.744072	13.6								1.55033	13.6								1.49378	13.6		0.842248	13.6		1.3466	13.6		1.39248	13.6		1.47165	13.6
0.451484	14.4		0.525804	14.4		1.9591	14.4					1.6645	14.4					0.869038	14.4								1.76022	14.4								1.64283	14.4		0.947885	14.4		1.48398	14.4		1.44812	14.4		1.8049	14.4
0.47353	16		0.654907	15.2		2.15581	15.2											0.848408	15.2								1.93474	15.2								1.85421	15.2		0.988936	15.2		1.69969	15.2					2.1782	15.2
			0.716649	16		2.22343	16											1.07286	16								2.26991	16								2.04633	16		1.16524	16		1.9883	16
			0.939561	16.8		2.52577	16.8											1.02866	16.8								2.391	16.8								2.07279	16.8					2.11837	16.8
			0.903748	17.6		2.8245	17.6																				2.57703	17.6								2.40111	17.6					2.27476	17.6
			1.14844	18.4		2.90418	18.4																				2.6887	18.4														2.38081	18.4
			0.997094	19.2		2.87862	19.2																				2.88408	19.2														2.4779	19.2
																											2.92685	20														2.49868	20
	data from a different batch of experiments
