# Supplementary material for: 3D printed protein-based robotic structures actuated by molecular motor assemblies
Source: Nat Mater. 2022 May 26;21(6):703–9. doi: 10.1038/s41563-022-01258-6 (PMC9156402; doi:10.1038/s41563-022-01258-6)
Supplement: Supplementary file 18 — Statistical source data. [file 41563_2022_1258_MOESM18_ESM.xlsx]

## Sheet: ED. Fig7e
		Biotin-BSA(%)
	Time(min)	0.25	stdev	0.5	stdev	1	stdev
	0	0.00216	0.0018	0.00164	0.0012	0.00303	0.00362
	0.5	0.02271	0.00606	0.0473	0.00783	0.05937	0.02354
	1	0.0051	0.00319	0.05212	0.01081	0.0404	0.01334
	1.5	0.00649	0.00222	0.02204	0.0057	0.01897	0.00457
	2	0.00241	0.00161	0.00991	0.00876	0.01912	0.01183
	2.5	0.00199	0.00135	0.00699	0.00444	0.00905	0.00459
	3	0.00249	0.00193	0.00433	0.0022	0.00262	0.00207
	3.5	0.00222	0.00208	0.00635	0.0038	0.00593	0.00375
	4	0.0029	0.00178	0.00803	0.00347	0.00298	0.00278
	4.5	0.00193	0.00178	0.00918	0.00618	0.00299	0.00219
	5	0.0012	0.00114	0.00905	0.00716	0.00319	0.00195
	5.5	0.00133	0.000780459	0.00835	0.00319	0.00258	0.00223
	6	0.00116	0.000856605	0.00864	0.0071	0.00387	0.0033
	6.5	0.000981859	0.000656823	0.00691	0.00677	0.00515	0.00485
	7	0.00101	0.00106	0.00683	0.00614	0.00349	0.00346
	7.5	0.002	0.00139	0.00516	0.00385	0.00229	0.00232
	8	0.00126	0.00113	0.00529	0.00365	0.00309	0.00206
	8.5	0.00151	0.000925086	0.01032	0.01075	0.00365	0.00343
	9	0.00169	0.00127	0.0117	0.00956	0.00496	0.00292
	9.5	0.00156	0.00109	0.00522	0.00692	0.00461	0.00362
	10	0.00123	0.000965607	0.00489	0.00259	0.00671	0.00295
	10.5	0.00176	0.00114	0.00479	0.00378	0.00326	0.00321
	11	0.00208	0.00132	0.00558	0.0053	0.00221	0.00184
	11.5	0.00129	0.00124	0.00398	0.0042	0.00432	0.00428
	12	0.00165	0.000900667	0.00549	0.00529	0.00408	0.00316
	12.5	0.00122	0.00147	0.00419	0.00459	0.00253	0.00196
	13	0.0015	0.000983655	0.00845	0.00939	0.00329	0.0024
	13.5	0.0015	0.00118	0.00589	0.00591	0.00385	0.00402
	14	0.00163	0.000922527	0.00636	0.00588	0.00457	0.00504

## Sheet: ED. Fig7d
		Biotin-BSA(%)
	Time(min)	0.25	stdev	0.5	stdev	1	stdev
	0	3.2451	2.47506	1.59498	1.09553	7.63129	7.3282
	0.5	34.0804	10.978	74.8259	13.22	89.0258	35.8757
	1	41.5482	10.9917	153.467	21.0681	149.295	56.1322
	1.5	50.8372	9.12538	185.587	22.1966	178.387	56.6256
	2	54.1409	9.0153	199.307	27.8147	206.599	48.6218
	2.5	57.9075	9.63711	209.122	23.411	219.908	47.0749
	3	60.4272	11.5037	209.251	23.1762	221.289	49.179
	3.5	64.0319	12.778	207.27	27.8647	230.78	48.4984
	4	66.7824	11.4216	214.944	32.1556	232.382	49.0294
	4.5	68.3226	12.3303	216.725	23.6372	231.839	49.2773
	5	69.3981	12.2876	214.105	27.1639	232.525	49.2644
	5.5	70.4376	12.2253	212.863	31.5837	229.313	50.6484
	6	69.5793	13.151	219.191	22.1929	234.387	50.7891

## Sheet: ED. Fig7a
		laser powers (mW)
		50	45	40	35	30	25
scan speeds (µm/s)	5k	0.00391	0.00568	0.00494	0.00618	0.00904	0.02164
	10k	0.00736	0.00555	0.00764	0.008	0.01972	0.04286
	15k	0.00573	0.00842	0.009	0.01075	0.02622	0.04856
	20k	0.00734	0.01157	0.009	0.02896	0.03831	0.06381
	25k	0.00915	0.01186	0.014	0.03259	0.0502
	30k	0.02073	0.02933	0.03478	0.05212

## Sheet: ED. Fig. 7b
laser powers (mW)		35mW
scan speeds (µm/s)	time(min)	5k（a）	stdev	10k（b）	stdev	15k（c）	stdev	20k（d）	stdev	25k（e）	stdev	30k（f）	stdev
	0	0.00151	0.00125	0.0018	0.00146	0.000981936	0.000710555	0.00162	0.00108	0.00129	0.00142	0.00167	0.00127
	0.5	0.00396	0.00246	0.00653	0.0052	0.01108	0.00729	0.01947	0.01071	0.01985	0.00489	0.04784	0.0081
	1	0.0056	0.00239	0.00471	0.00259	0.0102	0.00574	0.0295	0.00487	0.03326	0.00549	0.05342	0.01061
	1.5	0.00289	0.00177	0.00436	0.00262	0.00549	0.00326	0.017	0.00169	0.01724	0.00548	0.02163	0.00588
	2	0.00295	0.00154	0.00553	0.00248	0.00503	0.00223	0.00804	0.00101	0.01245	0.00248	0.01056	0.00904
	2.5	0.00181	0.00137	0.00217	0.00125	0.00354	0.00193	0.0058	0.00238	0.00504	0.00294	0.00635	0.00419
	3	0.00164	0.00194	0.00221	0.00201	0.00133	0.000854192	0.00082176	0.000991943	0.00463	0.00276	0.00459	0.00217
	3.5	0.00182	0.00143	0.00206	0.00244	0.00205	0.00126	0.00208	0.000677126	0.00254	0.00184	0.00669	0.00387
	4	0.00131	0.00089546	0.00184	0.0012	0.00238	0.00155	0.0027	0.00242	0.00435	0.00282	0.00804	0.00368
