# Supplementary material for: 3D printed protein-based robotic structures actuated by molecular motor assemblies
Source: Nat Mater. 2022 May 26;21(6):703–9. doi: 10.1038/s41563-022-01258-6 (PMC9156402; doi:10.1038/s41563-022-01258-6)
Supplement: Supplementary file 19 — Statistical source data. [file 41563_2022_1258_MOESM19_ESM.xlsx]

## Sheet: ED.Fig.8e
	time(min)	velocity(um/min)ave(n=3)	stdev
	0	0	0
	3	0.63924	0.24324
	6	1.28701	0.27284
	9	0.85051	0.17195
	12	0.3578	0.23894
	15	0.13917	0.06535
