# Supplementary material for: 3D printed protein-based robotic structures actuated by molecular motor assemblies
Source: Nat Mater. 2022 May 26;21(6):703–9. doi: 10.1038/s41563-022-01258-6 (PMC9156402; doi:10.1038/s41563-022-01258-6)
Supplement: Supplementary file 20 — Statistical source data. [file 41563_2022_1258_MOESM20_ESM.xlsx]

## Sheet: ED. Fig. 9d
	Distance(um)	Fluo. (a.u.) without myosin	Distance(um)	Fluo. (a.u.) with myosin
	38.0539	35.581	34.5944	45.747
	37.8809	58.7364	34.2485	75.5622
	37.708	74.1536	33.9025	76.245
	37.535	76.245	33.5566	76.245
	37.362	76.245	33.2106	76.245
	37.189	76.245	32.8647	76.245
	37.0161	76.245	32.5187	76.245
	36.8431	76.245	32.1728	76.245
	36.6701	76.245	31.8268	69.5501
	36.4972	76.245	31.4809	44.8767
	36.3242	76.245	31.135	21.6493
	36.1512	76.245	30.789	16.2212
	35.9782	76.245	30.4431	23.2008
	35.8053	76.245	30.0971	40.1529
	35.6323	76.245	29.7512	60.5573
	35.4593	76.245	29.4052	74.1383
	35.2863	76.245	29.0593	72.6647
	35.1134	76.245	28.7133	55.492
	34.9404	76.245	28.3674	30.6531
	34.7674	66.7767	28.0215	14.5851
	34.5945	50.1258	27.6755	8.764
	34.4215	36.8045	27.3296	11.5064
	34.2485	28.7163	26.9836	25.4925
	34.0755	23.6074	26.6377	52.2612
	33.9026	20.8744	26.2917	75.7746
	33.7296	21.2756	25.9458	76.245
	33.5566	25.3155	25.5999	74.6764
	33.3837	33.1112	25.2539	61.9666
	33.2107	44.504	24.908	31.1917
	33.0377	57.3391	24.562	13.2529
	32.8647	69.8867	24.2161	7.2059
	32.6918	75.7012	23.8701	11.015
	32.5188	76.245	23.5242	26.7822
	32.3458	76.245	23.1782	54.3871
	32.1728	76.245	22.8323	76.245
	31.9999	75.1299	22.4864	74.5802
	31.8269	68.2434	22.1404	60.8708
	31.6539	52.4465	21.7945	29.1128
	31.481	36.7751	21.4485	10.2025
	31.308	23.8508	21.1026	3.9309
	31.135	14.6964	20.7566	2.9435
	30.962	9.3992	20.4107	3.2749
	30.7891	6.2944	20.0647	3.044
	30.6161	4.4395	19.7188	2.0975
	30.4431	3.2386	19.3729	1.8998
	30.2702	2.5904	19.0269	2.7358
	30.0972	2.392	18.681	5.0059
	29.9242	2.392	18.335	13.0159
	29.7512	2.5183	17.9891	33.3548
	29.5783	2.901	17.6431	60.3177
	29.4053	3.7284	17.2972	71.2949
	29.2323	5.3008	16.9512	63.5465
	29.0594	9.2427	16.6053	38.0501
	28.8864	16.5164	16.2594	16.7381
	28.7134	27.5031	15.9134	6.5074
	28.5404	41.0889	15.5675	2.7238
	28.3675	56.0752	15.2215	1.6401
	28.1945	71.1967	14.8756	2.1335
	28.0215	76.0774	14.5296	2.9881
	27.8485	76.245	14.1837	3.9606
	27.6756	76.245	13.8378	6.877
	27.5026	76.245	13.4918	16.1453
	27.3296	76.245	13.1459	37.1933
	27.1567	69.6392	12.7999	66.9405
	26.9837	51.9593	12.454	76.245
	26.8107	35.3751	12.108	76.245
	26.6377	22.4529	11.7621	76.245
	26.4648	13.5938	11.4161	76.245
	26.2918	7.9711	11.0702	76.245
	26.1188	4.6072	10.7243	76.245
	25.9459	2.7743	10.3783	76.245
	25.7729	2.0763	10.0324	76.245
	25.5999	1.9801	9.6864	76.245
	25.4269	2.0616	9.3405	76.245
	25.254	1.8501	8.9945	76.245
	25.081	1.7575	8.6486	76.245
	24.908	1.5246	8.3026	76.245
	24.7351	1.7231	7.9567	76.245
	24.5621	1.991	7.6108	76.245
	24.3891	2.6127	7.2648	76.245
	24.2161	4.41	6.9189	76.245
	24.0432	7.7166	6.5729	76.245
	23.8702	14.0075	6.227	76.245
	23.6972	24.3442	5.881	76.245
	23.5242	38.9886	5.5351	76.245
	23.3513	55.3945	5.1891	76.245
	23.1783	70.5183	4.8432	76.245
	23.0053	76.0162	4.4973	76.245
	22.8324	76.245	4.1513	76.245
	22.6594	76.245	3.8054	76.245
	22.4864	76.245	3.4594	76.245
	22.3134	70.6954	3.1135	76.245
	22.1405	56.244	2.7675	76.245
	21.9675	39.3105	2.4216	76.245
	21.7945	24.6633	2.0757	76.245
	21.6216	14.4088	1.7297	76.245
	21.4486	8.6452	1.3838	76.245
	21.2756	6.0005	1.0378	76.245
	21.1026	4.9115	0.6919	76.245
	20.9297	4.0164	0.3459	76.245
	20.7567	2.866	0	47.7569
	20.5837	1.9271
	20.4107	1.1246
	20.2378	0.9107
	20.0648	0.897
	19.8918	0.9402
	19.7189	1.1805
	19.5459	1.4597
	19.3729	1.7453
	19.1999	2.0437
	19.027	2.5536
	18.854	3.6204
	18.681	6.3507
	18.5081	12.2301
	18.3351	21.9174
	18.1621	35.4242
	17.9891	51.7912
	17.8162	68.272
	17.6432	75.3656
	17.4702	76.245
	17.2973	76.245
	17.1243	76.245
	16.9513	72.6769
	16.7783	59.265
	16.6054	42.2516
	16.4324	27.134
	16.2594	15.6109
	16.0864	7.9706
	15.9135	3.7169
	15.7405	2.0297
	15.5675	1.5523
	15.3946	1.495
	15.2216	1.7366
	15.0486	2.2771
	14.8756	2.5007
	14.7027	2.5985
	14.5297	3.1141
	14.3567	4.4545
	14.1838	6.2835
	14.0108	8.7639
	13.8378	12.1773
	13.6648	16.9611
	13.4919	22.8637
	13.3189	29.5922
	13.1459	37.0156
	12.9729	46.0437
	12.8	57.9947
	12.627	71.2209
	12.454	75.762
	12.2811	76.245
	12.1081	76.245
	11.9351	76.245
	11.7621	76.245
	11.5892	76.245
	11.4162	76.245
	11.2432	76.245
	11.0703	76.245
	10.8973	76.245
	10.7243	76.245
	10.5513	76.245
	10.3784	76.245
	10.2054	76.245
	10.0324	76.245
	9.8595	76.245
	9.6865	76.245
	9.5135	76.245
	9.3405	76.245
	9.1676	76.245
	8.9946	76.245
	8.8216	76.245
	8.6486	76.245
	8.4757	76.245
	8.3027	76.245
	8.1297	76.245
	7.9568	76.245
	7.7838	76.245
	7.6108	76.245
	7.4378	76.245
	7.2649	76.245
	7.0919	76.245
	6.9189	76.245
	6.746	76.245
	6.573	76.245
	6.4	76.245
	6.227	76.245
	6.0541	76.245
	5.8811	76.245
	5.7081	76.245
	5.5352	76.245
	5.3622	76.245
	5.1892	76.245
	5.0162	76.245
	4.8433	76.245
	4.6703	76.245
	4.4973	76.245
	4.3243	76.245
	4.1514	76.245
	3.9784	76.245
	3.8054	76.245
	3.6325	76.245
	3.4595	76.245
	3.2865	76.245
	3.1135	76.245
	2.9406	76.245
	2.7676	76.245
	2.5946	76.245
	2.4217	76.245
	2.2487	76.245
	2.0757	76.245
	1.9027	76.245
	1.7298	76.245
	1.5568	76.245
	1.3838	76.245
	1.2108	76.245
	1.0379	76.245
	0.8649	76.245
	0.6919	76.245
	0.519	76.245
	0.346	76.245
	0.173	55.4885
	0	35.288
