# Supplementary material for: 3D printed protein-based robotic structures actuated by molecular motor assemblies
Source: Nat Mater. 2022 May 26;21(6):703–9. doi: 10.1038/s41563-022-01258-6 (PMC9156402; doi:10.1038/s41563-022-01258-6)
Supplement: Supplementary file 21 — Statistical source data. [file 41563_2022_1258_MOESM21_ESM.xlsx]

## Sheet: ED. Fig. 10d
Time(s)	0s	4.375s	10s	20s	30s	40s
Displacement(um)	0	0.6	1.93	2.23	2.23	5.49
		0.6	0.89	1.78	2.82	3.41
		1.04	1.34	2.08	2.82	3.41
		1.04	2.23	1.34	2.38	4.75
		0.45	1.19	1.78	2.52	5.49
		1.19	1.19	1.34	3.27	2.82
		1.04	1.78	2.08	3.56	4.01

## Sheet: ED. Fig. 10e
	Light activation(Experiment)					catch-slip bonds behavior(Theory)
	time(min)	Displacement(um)_ave(n=10)	stdev			time(min)	Displacement(um)
	0	0	0
	1	0.07311	0.11965			1	0.2
	1.6	4.25977	0.72411			1.00034	0.2001
	2.6	4.25977	0.72411			1.00069	0.20019
	3.6	4.2789	0.73716			1.00137	0.20039
						1.00205	0.20058
						1.00274	0.20078
						1.00357	0.20101
						1.00439	0.20125
						1.00522	0.20148
						1.00605	0.20172
						1.00688	0.20196
						1.00771	0.2022
						1.00855	0.20244
						1.00938	0.20268
						1.01022	0.20292
						1.01105	0.20316
						1.01189	0.2034
						1.01272	0.20364
						1.01352	0.20388
						1.01431	0.20411
						1.01511	0.20434
						1.01552	0.20446
						1.01967	0.20569
						1.02382	0.20692
						1.02797	0.20817
						1.06015	0.21837
						1.09233	0.22954
						1.12451	0.24185
						1.15669	0.25547
						1.18887	0.27065
						1.21558	0.28461
						1.24229	0.30003
						1.269	0.31714
						1.31665	0.35263
						1.3643	0.39616
						1.40316	0.43922
						1.44202	0.49066
						1.48088	0.55213
						1.51174	0.60918
						1.54259	0.67442
						1.57344	0.74853
						1.6043	0.83194
						1.63515	0.9247
						1.666	1.02638
						1.69685	1.13604
						1.73298	1.27264
						1.76267	1.3897
						1.79235	1.50917
						1.82204	1.62925
						1.85173	1.74818
						1.89187	1.90461
						1.93202	2.05347
						1.97217	2.19318
						2.00364	2.29587
						2.0351	2.39267
						2.06657	2.48382
						2.09804	2.56961
						2.13423	2.66213
						2.17042	2.74846
						2.20662	2.82899
						2.24757	2.91359
						2.28852	2.99174
						2.32947	3.06388
						2.37042	3.13044
						2.41137	3.19182
						2.45232	3.24841
						2.53423	3.34843
						2.60077	3.41838
						2.66732	3.47971
						2.73387	3.53355
						2.80042	3.58093
						2.86697	3.62268
						2.87662	3.62832
						2.88627	3.63386
						2.89593	3.63932
						2.90558	3.64467
						2.92489	3.65511
						2.94419	3.66519
						2.9635	3.67492
						2.98281	3.68433
						3.02914	3.70565
						3.07547	3.72534
						3.12181	3.74353
						3.16814	3.76038
						3.24355	3.78522
						3.31897	3.80725
						3.39438	3.82685
						3.4698	3.84435
						3.58711	3.86798
						3.70443	3.88796
						3.82174	3.90495
						3.93905	3.91947
						4.0983	3.9359
						4.25754	3.94929
						4.41679	3.96026
						4.5	3.96521
